# Supplementary material for: Codon-based indices for modeling gene expression and transcript evolution
Source: Comput Struct Biotechnol J. 2021 Apr 22;19:2646–63. doi: 10.1016/j.csbj.2021.04.042 (PMC8122159; doi:10.1016/j.csbj.2021.04.042)
Supplement: Supplementary data 1 [file mmc1.xlsx]

## Sheet: Sheet1
accession number	name
NZ_JH600070	Beggiatoa alba B18LD
NZ_CP019169	Betaproteobacteria bacterium GR16-43
NZ_CP019911	Blood disease bacterium
NC_010645	Bordetella avium 197N
NZ_CGIG01000001	Brenneria goodwinii
NZ_PDDX01000001	Budvicia aquatica
NZ_PDDU01000004	Burkholderia ambifaria
NZ_CP006568	Candidatus Sodalis pierantonius
NZ_KE161030	Cedecea davisae DSM
NC_012108	Desulfobacterium autotrophicum HRM2
NC_018645	Desulfobacula toluolica Tol2
NC_020304	Desulfocapsa sulfexigens DSM
NZ_CP015381	Desulfococcus multivorans
NC_013173	Desulfomicrobium baculatum DSM
NZ_AP014704	Methylobacterium aquaticum DNA
NZ_KE386496	Methylocapsa acidiphila B2
NZ_AP014648	Methyloceanibacter caenitepidi DNA
NC_011666	Methylocella silvestris BL2
NC_002977	Methylococcus capsulatus str.
NZ_CP019948	Methylocystis bryophila
NZ_FXAM01000001	Methylomagnum ishizawai
NZ_JPON01000001	Methylomarinum vadi
NZ_JPOJ01000001	Methylomicrobium agile
NZ_CP014476	Methylomonas denitrificans
NZ_AP018317	Raphidiopsis curvata NIES-932
NC_019678	Rivularia sp. PCC
NZ_KQ976354	Scytonema hofmannii PCC
NZ_AP018314	Sphaerospermopsis kisseleviana NIES-73
NZ_KV878783	Spirulina major PCC
NZ_CP022713.1	Blautia coccoides
NZ_LR134338.1	Brevibacillus brevis
NZ_CP017831.1	Butyrivibrio hungatei
NZ_JQLU00000000.1	bacterium gallinarum DSM
NZ_CP019870.1	Clostridioides difficile
NC_023035.1	Salinispira pacifica
NC_014364.1	Sediminispirochaeta smaragdinae DSM
NC_015152.1	Sphaerochaeta globosa str
NC_017098.1	Spirochaeta africana DSM
NC_015577.1	Treponema azotonutricium ZAS9
NZ_PEEW01000001	Burkholderiales bacterium 23
NC_001447	Acholeplasma phage L2
NC_023556	Achromobacter phage JWAlpha
NC_015250	Acinetobacter phage 133
NC_014661	Acinetobacter phage Acj61
NC_023590	Acinetobacter phage IME_AB3
NC_002077	Adeno-associated virus - 1
NC_001401	Adeno-associated virus - 2
NC_001729	Adeno-associated virus - 3
NC_001829	Adeno-associated virus - 4
NC_001829	Adeno-associated virus - 4
NC_001829	Adeno-associated virus - 4
NC_007548	Adult diarrheal rotavirus strain J19
NC_007549	Adult diarrheal rotavirus strain J19
NC_007550	Adult diarrheal rotavirus strain J19
NC_007551	Adult diarrheal rotavirus strain J19
NC_007552	Adult diarrheal rotavirus strain J19
NC_007553	Adult diarrheal rotavirus strain J19
NC_005903	Agropyron mosaic virus
NC_001918	Aichi virus 1
NC_001495	Alfalfa mosaic virus
NC_002024	Alfalfa mosaic virus
NC_002025	Alfalfa mosaic virus
NC_001495	Alfalfa mosaic virus
NC_018460	Aino virus
NC_018465	Aino virus
NC_009894	Akabane virus
NC_009895	Akabane virus
NC_009896	Akabane virus
NC_009894	Akabane virus
NC_005947	Avian endogenous retrovirus EAV-HP
NC_015116	Avian leukemia virus
NC_001408	Avian leukosis virus
NC_001866	Avian myelocytomatosis virus
NC_022517	Baboon endogenous virus strain M7
NC_006955	Banana streak MY virus
NC_003381	Banana streak OL virus
NC_003381	Banana streak OL virus
NC_008018	Banana streak virus
NC_007003	Banana streak VN virus
NC_001831	Bovine foamy virus
NC_035836	chloroplast Australopyrum retrofractum
NC_042671	chloroplast Begonia versicolor
NC_016734	chloroplast Bunchosia argentea
NC_029427	chloroplast Alchemilla argyrophylla
NC_035048	chloroplast Arundinella deppeana
NC_030619	chloroplast Amphilophium gnaphalanthum
NC_046463	chloroplast Boswellia sacra
NC_042778	chloroplast Acacia dealbata
NC_043844	chloroplast Arabidopsis arenosa
NC_040222	chloroplast Allium maowenense
NC_034943	chloroplast Chloranthus japonicus
NC_034866	chloroplast Borago officinalis
NC_030785	chloroplast Artemisia selengensis
NC_040849	chloroplast Bupleurum boissieuanum
NC_049038	chloroplast Allium altaicum
NC_030783	chloroplast Centropogon nigricans
NC_049139	chloroplast Camellia pubicosta
NC_036940	chloroplast Arabidopsis halleri
NC_037389	chloroplast Cercis glabra
NC_036723	chloroplast Cattleya liliputana
NC_030450	chloroplast Bunias erucago
NC_030450	chloroplast Bunias erucago
NC_050051	chloroplast Akania lucens
NC_033409	chloroplast Cercidiphyllum japonicum
NC_035774	chloroplast Caldesia grandis
NC_034379	chloroplast Arabis josiae
NC_035997	chloroplast Berchemiella wilsonii
NC_037438	chloroplast Calycanthus chinensis
NC_048994	chloroplast Ajuga forrestii
NC_030351	chloroplast Araucaria araucana (monkey-puzzle tree)
NC_024659	chloroplast Capsicum chinense
CM008430	chloroplast Chrysobalanus icaco
NC_030501	chloroplast Barbarea verna (early winter cress)
NC_049037	chloroplast Alliaria petiolata
NC_029675	chloroplast Buddleja sessilifolia
NC_031423	chloroplast Abies beshanzuensis
NC_029393	chloroplast Anigozanthos flavidus
NC_045925	chloroplast Camellia chekiangoleosa
NC_037163	chloroplast Alseodaphne huanglianshanensis
NC_035517	chloroplast Alloteropsis cimicina
NC_022473.1	Protobothrops dabieshanensis
NC_044135.1	Tracheophilus cymbius
NC_045376.1	Dendrocitta formosae
NC_015366.1	Monotrete cochinchinensis
NC_021610.1	Shirakiacris shirakii
NC_022827.1	Acropora aspera
NC_044434.1	Epiplatys togolensis Palime
NC_013989.1	Hypsiglena chlorophaea deserticola
NC_051033.1	Hylia prasina
NC_036056.1	Odontobutis haifengensis
NC_039135.1	Polyacanthonotus rissoanus
NC_014294.1	Spilonota lechriaspis
NC_028056.1	Lucilia illustris
NC_019635.1	Chrysomya saffranea
NC_037509.1	Psammomys obesus
NC_036327.1	Myotis albescens
NC_015357.1	Phoxinus steindachneri
NC_008418.1	Phocarctos hookeri
NC_050160.1	Microphis deocata
NC_013434.1	Oryzias sinensis
NC_046523.1	Ceratophysella communis
NC_010209.1	Ptilocaulis walpersi
NC_034307.1	Dicrostonyx hudsonius
NC_018753.1	Nomascus gabriellae
NC_025284.1	Scutopus ventrolineatus
NC_049116.1	Otomys irroratus
NC_030259.1	Datnioides undecimradiatus
NC_027617.1	Tor khudree
NC_036729.1	Sundamys annandalei
NC_024266.1	Aegithalos fuliginosus
NC_037372.1	Macrosaldula sp. PJ-2017
NC_026866.1	Nemopoda mamaevi
NC_028511.1	Oreoglanis immaculatus
NC_027114.1	Galeruca daurica
NC_026852.1	Spirometra decipiens
NC_043859.1	Bothrocara hollandi
NC_046580.1	Cylas formicarius
NC_034133.1	Microcerotermes progrediens
NC_027616.1	Pyropia nitida
NC_025562.1	Garra imberba
NW_004457442.1	Acanthamoeba_castellanii_str_neff.Acastellanii_strNEFF_v1
CAIX01000001.1	Albugo_candida.ASM107853v1.cds.all.fa
ACDU00000000.1	Allomyces_macrogynus_atcc_38327.A_macrogynus_V3.cds.all.fa
NZ_ACJI00000000.1	Aureococcus_anophagefferens.v_1_0.cds.all.fa
NZ_AAXT00000000.1	Babesia_bovis.ASM16539v1.cds.all.fa
AATT00000000.1	Batrachochytrium_dendrobatidis_jel423.BD_JEL423.cds.all.fa
ADNK00000000.1	Bigelowiella_natans.GCA_000320545.1.cds.all.fa
AYEP00000000.1	Botryobasidium_botryosum_fd_172_ss1.Botbo1.cds.all.fa
ACFS00000000.2	Capsaspora_owczarzaki_atcc_30864.C_owczarzaki_V2.cds.all.fa
CP003680	Chroomonas_mesostigmatica_ccmp1168.ASM28609v1.cds.all.fa
NC_015329.1	Cryptomonas_paramecium.ASM19445v1.cds.all.fa
AHAL00000000.1	Emiliania_huxleyi.GCA_000372725.1.cds.all.fa
AP023109.1	Entamoeba_histolytica_hm_1_imss_a.EHA_CA_v1.cds.all.fa
NC_016449.1: NC_016456.1	Eremothecium_cymbalariae_dbvpg_7215.ASM23536v1.cds.all.fa
AROH00000000.1	Fonticula_alba.Font_alba_ATCC_38817_V2.cds.all.fa
AEIE00000000.1	Guillardia_theta.GCA_000315625.1.cds.all.fa
JJNP00000000.1	Gymnopus_luxurians_fd_317_m1.Gymlu1.cds.all.fa
JMSJ00000000.1	Hypholoma_sublateritium_fd_334_ss_4.Hypsu1.cds.all.fa
NZ_ABFE00000000.1	Laccaria_bicolor_s238n_h82.V1.0.cds.all.fa
CP006627.1:CP006629.1	Lotharella_oceanica.ASM69843v2.cds.all.fa
AGCP00000000.1	Mnemiopsis_leidyi.GCA_000226015.1.cds.all.fa
ABRE00000000.1	Moniliophthora_perniciosa_fa553.ASM18302v1.cds.all.fa
NZ_ACER00000000.1	Naegleria_gruberi.V1.0.cds.all.fa
NZ_ABAV00000000.1	Nematostella_vectensis.ASM20922v1.cds.all.fa
NZ_CAAL00000000.1	Paramecium_tetraurelia.GCA_000165425.1.cds.all.fa
NZ_AAXJ00000000.1	Perkinsus_marinus_atcc_50983.JCVI_PMG_1_0.cds.all.fa
ABQD00000000.1	Phaeodactylum_tricornutum.ASM15095v2.cds.all.fa
ASM296891v1	Phytophthora_ramorum.ASM14973v1.cds.all.fa
NC_004325.2	Plasmodium_falciparum.EPr1.cds.all.fa
CCYD00000000.1	Plasmopara_halstedii.Plasmopara_halstedii_genome.cds.all.fa
ABWF00000000.1	Postia_placenta_mad_698_r.Postia_placenta_V1.0.cds.all.fa
ACSY00000000.1	Salpingoeca_rosetta.Proterospongia_sp_ATCC50818.cds.all.fa
ADMJ00000000.1	Schizophyllum_commune_h4_8.v1.0.cds.all.fa
ACOE00000000.1	Spizellomyces_punctatus_daom_br117.S_punctatus_V1.cds.all.fa
AAGF00000000.3	Tetrahymena_thermophila.JCVI-TTA1-2.2.cds.all.fa
AGNL00000000.1	Thalassiosira_oceanica_ccmp1005.ASM19663v1.cds.all.fa
ASM322v1	Theileria_annulata.ASM322v1.cds.all.fa
tgrh88	Toxoplasma_gondii.ToxoDB-7.1.cds.all.fa
ASM282v1	Trichomonas_vaginalis_g3.ASM282v1.cds.all.fa
ASM19613v1	Wolinella_succinogenes_dsm_1740.ASM19613v1.cds.all.fa
